# Supplementary material for: Molecular Weight-Dependent Physical and Photovoltaic Properties of Poly(3-alkylthiophene)s with Butyl, Hexyl, and Octyl Side-Chains
Source: Polymers (Basel). 2021 Oct 7;13(19):3440. doi: 10.3390/polym13193440 (PMC8512356; doi:10.3390/polym13193440)
Supplement: Supplementary file 1 [file polymers-13-03440-s001.zip]

Archive with 1 entries (1 files):
- polymers-1383017-SM.pdf
